# Supplementary material for: Post-licensure safety surveillance of 9-valent human papillomavirus vaccine using the vaccine adverse event reporting system, 2014–2024
Source: Front Public Health. 2026 Jan 20;14:1724482. doi: 10.3389/fpubh.2026.1724482 (PMC12864418; doi:10.3389/fpubh.2026.1724482)
Supplement: Supplementary file 2 [file Table_2.XLSX]

## Sheet: Supplementary Table 2
Supplementary Table 2. Medical conditions for serious reports following 9vHPV given alone, 2014-2024.
Medical Conditions	TOTAL	Percent
Nervous system disorders	1670(14.76)	14.76
HEADACHE	221
DIZZINESS	159
SYNCOPE	106
HYPOAESTHESIA	81
SEIZURE	79
PARAESTHESIA	73
LOSS OF CONSCIOUSNESS	68
TREMOR	40
MIGRAINE	36
SOMNOLENCE	24
DISTURBANCE IN ATTENTION	22
AUTONOMIC NERVOUS SYSTEM IMBALANCE	22
FACIAL PARALYSIS	20
GUILLAIN-BARRE SYNDROME	19
DYSKINESIA	17
EPILEPSY	17
PARALYSIS	17
PRESYNCOPE	16
SPEECH DISORDER	16
DYSSTASIA	16
LETHARGY	16
GENERALISED TONIC-CLONIC SEIZURE	15
NEUROLOGICAL SYMPTOM	14
AMNESIA	13
MEMORY IMPAIRMENT	13
DEMYELINATION	13
OPTIC NEURITIS	13
DYSARTHRIA	13
UNRESPONSIVE TO STIMULI	12
ACUTE DISSEMINATED ENCEPHALOMYELITIS	11
FACIAL PARESIS	11
APHASIA	11
BURNING SENSATION	11
COGNITIVE DISORDER	11
HYPERSOMNIA	10
ENCEPHALITIS AUTOIMMUNE	10
NEURALGIA	10
MULTIPLE SCLEROSIS	10
SENSORY DISTURBANCE	9
NERVOUS SYSTEM DISORDER	9
BALANCE DISORDER	8
HYPOTONIA	8
NARCOLEPSY	8
HEAD DISCOMFORT	8
BRAIN FOG	8
SENSORY LOSS	7
MYELITIS TRANSVERSE	7
NEUROPATHY PERIPHERAL	7
PETIT MAL EPILEPSY	7
CEREBRAL HAEMORRHAGE	6
BRAIN OEDEMA	6
COMA	6
NEUROMYELITIS OPTICA SPECTRUM DISORDER	6
CENTRAL NERVOUS SYSTEM LESION	6
MOVEMENT DISORDER	6
CEREBROVASCULAR ACCIDENT	6
CLONUS	5
HEMIPARESIS	5
WHITE MATTER LESION	5
CATAPLEXY	5
SEIZURE LIKE PHENOMENA	5
HYPERAESTHESIA	4
ATAXIA	4
DIZZINESS POSTURAL	4
NEURITIS	4
MONOPLEGIA	4
DYSGRAPHIA	4
TENSION HEADACHE	4
MIGRAINE WITH AURA	4
TRANSIENT ISCHAEMIC ATTACK	4
ALTERED STATE OF CONSCIOUSNESS	4
ELECTRIC SHOCK SENSATION	3
COORDINATION ABNORMAL	3
CHRONIC INFLAMMATORY DEMYELINATING POLYRADICULONEUROPATHY	3
TONIC CLONIC MOVEMENTS	3
FINE MOTOR SKILL DYSFUNCTION	3
SLOW SPEECH	3
COMPLEX REGIONAL PAIN SYNDROME	3
MOTOR DYSFUNCTION	3
HYPOTONIC-HYPORESPONSIVE EPISODE	3
ENCEPHALOPATHY	3
SMALL FIBRE NEUROPATHY	3
TONGUE BITING	3
HEMIPLEGIA	3
RADICULITIS BRACHIAL	3
DIPLEGIA	3
PAROSMIA	2
DYSTONIA	2
MONOPARESIS	2
HYPORESPONSIVE TO STIMULI	2
CEREBRAL DISORDER	2
PLEOCYTOSIS	2
HYPERTONIA	2
TUNNEL VISION	2
ALLODYNIA	2
CENTRAL NERVOUS SYSTEM INFLAMMATION	2
MYELOPATHY	2
PARAPARESIS	2
MUSCLE CONTRACTIONS INVOLUNTARY	2
CEREBRAL ISCHAEMIA	2
AUTOIMMUNE ENCEPHALOPATHY	2
JUVENILE MYOCLONIC EPILEPSY	2
DEMYELINATING POLYNEUROPATHY	2
ISCHAEMIC STROKE	2
NEURALGIC AMYOTROPHY	2
INTRACRANIAL PRESSURE INCREASED	2
MYELIN OLIGODENDROCYTE GLYCOPROTEIN ANTIBODY-ASSOCIATED DISEASE	2
HYPOREFLEXIA	2
SPINAL CORD DISORDER	2
CLUMSINESS	2
ORTHOSTATIC INTOLERANCE	2
MENTAL IMPAIRMENT	2
MYOCLONUS	2
CRANIAL NERVE DISORDER	1
MULTIFOCAL MOTOR NEUROPATHY	1
HYPERINTENSITY IN BRAIN DEEP NUCLEI	1
HYPERREFLEXIA	1
NEUROLOGICAL DECOMPENSATION	1
CONUS MEDULLARIS SYNDROME	1
CEREBRAL SMALL VESSEL ISCHAEMIC DISEASE	1
CORTICAL LAMINAR NECROSIS	1
APALLIC SYNDROME	1
BRAIN INJURY	1
CAUDA EQUINA SYNDROME	1
CEREBRAL CALCIFICATION	1
HEMIANOPIA	1
PARKINSONISM	1
EXTERNAL COMPRESSION HEADACHE	1
NYSTAGMUS	1
METABOLIC ENCEPHALOPATHY	1
OPHTHALMIC MIGRAINE	1
BULBAR PALSY	1
RADICULOPATHY	1
DYSGEUSIA	1
HEAD TITUBATION	1
OPISTHOTONUS	1
TONIC CONVULSION	1
FACIAL SPASM	1
CAROTID ANEURYSM RUPTURE	1
SUBARACHNOID HAEMORRHAGE	1
INTERNAL CAROTID ARTERY DEFORMITY	1
IDIOPATHIC INTRACRANIAL HYPERTENSION	1
MORVAN SYNDROME	1
CEREBELLAR ATROPHY	1
GRIMACING	1
SPINAL CORD OEDEMA	1
ACUTE MOTOR AXONAL NEUROPATHY	1
MENSTRUAL HEADACHE	1
PERIPHERAL SENSORY NEUROPATHY	1
MYASTHENIA GRAVIS	1
PARTIAL SEIZURES	1
PERIPHERAL NERVE LESION	1
ATONIC SEIZURES	1
MYOCLONIC EPILEPSY	1
HAEMORRHAGIC STROKE	1
LOWER MOTOR NEURONE LESION	1
REFLEXES ABNORMAL	1
EXTENSOR PLANTAR RESPONSE	1
INTRACRANIAL HYPOTENSION	1
NONINFECTIVE ENCEPHALITIS	1
CEREBRAL ATROPHY	1
DEMENTIA	1
NEURODEGENERATIVE DISORDER	1
PINEAL GLAND CYST	1
EMBOLIC CEREBRAL INFARCTION	1
CEREBELLAR ARTERY OCCLUSION	1
CEREBELLAR ISCHAEMIA	1
CEREBRAL ARTERY OCCLUSION	1
DEPRESSED LEVEL OF CONSCIOUSNESS	1
CONVULSIONS LOCAL	1
ENLARGED CEREBRAL PERIVASCULAR SPACES	1
BELL'S PALSY	1
PALATAL PALSY	1
CEREBRAL INFARCTION	1
IMMUNE-MEDIATED ENCEPHALOPATHY	1
SPINAL MENINGEAL CYST	1
OCCIPITAL NEURALGIA	1
CEREBROVASCULAR DISORDER	1
REPETITIVE SPEECH	1
FACIAL NERVE DISORDER	1
IIIRD NERVE PARALYSIS	1
IVTH NERVE PARALYSIS	1
BRACHIAL PLEXOPATHY	1
RADICULAR PAIN	1
FRONTAL LOBE EPILEPSY	1
NERVE COMPRESSION	1
LUMBOSACRAL RADICULOPATHY	1
VASCULITIS CEREBRAL	1
MOYAMOYA DISEASE	1
MARBURG'S VARIANT MULTIPLE SCLEROSIS	1
STATUS EPILEPTICUS	1
DYSAESTHESIA	1
LEUKOENCEPHALOPATHY	1
PERIPHERAL NERVE PARESIS	1
TRIGEMINAL NERVE PARESIS	1
THORACIC OUTLET SYNDROME	1
ENCEPHALOMALACIA	1
AREFLEXIA	1
MENINGISM	1
INCOHERENT	1
SCIATICA	1
RELAPSING-REMITTING MULTIPLE SCLEROSIS	1
IIIRD NERVE DISORDER	1
MILLER FISHER SYNDROME	1
VOCAL CORD PARALYSIS	1
General disorders and administration site conditions	1399(12.37)	12.37
FATIGUE	155
PYREXIA	150
PAIN	111
ASTHENIA	105
MALAISE	72
GAIT DISTURBANCE	50
CONDITION AGGRAVATED	42
CHEST PAIN	37
PERIPHERAL SWELLING	37
FEELING ABNORMAL	36
INJECTION SITE PAIN	36
CHILLS	33
DEATH	31
IMMEDIATE POST-INJECTION REACTION	26
SWELLING	25
CHEST DISCOMFORT	24
GAIT INABILITY	22
INFLAMMATION	17
INJECTED LIMB MOBILITY DECREASED	17
GENERAL PHYSICAL HEALTH DETERIORATION	15
SWELLING FACE	13
DISCOMFORT	13
VACCINATION SITE SWELLING	12
VACCINATION SITE PAIN	12
INJECTION SITE SWELLING	12
FEELING HOT	11
INJECTION SITE REACTION	10
OEDEMA PERIPHERAL	9
CHRONIC FATIGUE SYNDROME	9
ILLNESS	9
INFLUENZA LIKE ILLNESS	9
EXERCISE TOLERANCE DECREASED	8
FEELING COLD	8
INJECTION SITE ERYTHEMA	8
VACCINATION SITE ERYTHEMA	7
TENDERNESS	7
INJECTION SITE INDURATION	7
TEMPERATURE REGULATION DISORDER	6
CRYING	6
SCREAMING	5
INDURATION	5
GRANULOMA	5
SENSATION OF FOREIGN BODY	5
FACIAL PAIN	5
VACCINATION SITE MASS	5
VACCINATION SITE INDURATION	4
SLUGGISHNESS	4
POST VIRAL FATIGUE SYNDROME	4
ADVERSE DRUG REACTION	4
ILL-DEFINED DISORDER	4
HYPERPYREXIA	4
ADVERSE EVENT	3
TEMPERATURE INTOLERANCE	3
OEDEMA	3
VACCINATION SITE INFLAMMATION	3
DRUG INEFFECTIVE	3
THIRST	3
INJECTION SITE PRURITUS	3
UNEVALUABLE EVENT	3
DECREASED ACTIVITY	3
MUCOSAL HAEMORRHAGE	2
BRAIN DEATH	2
DYSPLASIA	2
LOSS OF CONTROL OF LEGS	2
INJECTION SITE PARAESTHESIA	2
VACCINATION SITE OEDEMA	2
ADMINISTRATION SITE URTICARIA	2
IMPAIRED HEALING	2
PROCEDURAL FAILURE	2
ATROPHY	2
TREATMENT FAILURE	2
VACCINATION FAILURE	2
VACCINATION SITE REACTION	2
VACCINATION SITE WARMTH	2
INJECTION SITE INDENTATION	2
EFFUSION	2
LOCAL REACTION	2
INJECTION SITE RASH	2
VACCINE POSITIVE RECHALLENGE	2
INJECTION SITE NODULE	2
DRUG RESISTANCE	1
CYST	1
TISSUE INFILTRATION	1
FEELING JITTERY	1
APPLICATION SITE PAIN	1
WITHDRAWAL SYNDROME	1
AXILLARY PAIN	1
NECROSIS	1
SURGICAL FAILURE	1
THERAPY NON-RESPONDER	1
VACCINATION SITE HAEMATOMA	1
FEELING OF BODY TEMPERATURE CHANGE	1
FOAMING AT MOUTH	1
INJECTION SITE SCAR	1
GENERALISED OEDEMA	1
CYST RUPTURE	1
VACCINATION SITE GRANULOMA	1
INJECTION SITE JOINT INFLAMMATION	1
SHOULDER INJURY RELATED TO VACCINE ADMINISTRATION	1
SYMPTOM RECURRENCE	1
EXTRAVASATION	1
VACCINATION SITE ABSCESS STERILE	1
INJECTION SITE DISCHARGE	1
ADHESION	1
OEDEMA MUCOSAL	1
VACCINATION SITE NODULE	1
MUCOSAL DISCOLOURATION	1
CRITICAL ILLNESS	1
THERAPEUTIC PRODUCT INEFFECTIVE	1
FACIAL DISCOMFORT	1
INJECTION SITE HYPOAESTHESIA	1
POLYP	1
PHYSICAL DECONDITIONING	1
FACE OEDEMA	1
DROWNING	1
INJECTION SITE EXTRAVASATION	1
GENERAL SYMPTOM	1
TERMINAL STATE	1
INJECTION SITE MASS	1
INJECTION SITE DISCOMFORT	1
INJECTION SITE BRUISING	1
APPARENT DEATH	1
MULTIPLE CHEMICAL SENSITIVITY	1
ADMINISTRATION SITE OEDEMA	1
VACCINATION SITE MOVEMENT IMPAIRMENT	1
INJECTION SITE DISCOLOURATION	1
THERAPEUTIC RESPONSE UNEXPECTED	1
SYSTEMIC INFLAMMATORY RESPONSE SYNDROME	1
SECRETION DISCHARGE	1
VACCINATION SITE INJURY	1
LOCALISED OEDEMA	1
ULCER	1
HYPERTHERMIA	1
ADVERSE REACTION	1
VACCINATION SITE COLDNESS	1
INJECTION SITE INFLAMMATION	1
ADMINISTRATION SITE HYPOAESTHESIA	1
INJECTION SITE OEDEMA	1
INJECTION SITE WARMTH	1
DRUG EFFECTIVE FOR UNAPPROVED INDICATION	1
INJECTION SITE INJURY	1
Gastrointestinal disorders	556(4.91)	4.91
NAUSEA	106
VOMITING	88
ABDOMINAL PAIN	61
ABDOMINAL PAIN UPPER	32
DIARRHOEA	21
CONSTIPATION	18
LIP SWELLING	14
ABDOMINAL DISCOMFORT	11
DYSPHAGIA	11
IMPAIRED GASTRIC EMPTYING	8
GASTROINTESTINAL DISORDER	8
GASTROOESOPHAGEAL REFLUX DISEASE	7
COLITIS ULCERATIVE	6
CROHN'S DISEASE	6
GASTRIC DISORDER	6
IRRITABLE BOWEL SYNDROME	5
DYSPEPSIA	5
ABDOMINAL DISTENSION	5
SWOLLEN TONGUE	5
PANCREATITIS	4
HYPOAESTHESIA ORAL	4
COELIAC DISEASE	4
PARAESTHESIA ORAL	4
GINGIVAL BLEEDING	4
CHRONIC GASTRITIS	3
ABDOMINAL RIGIDITY	3
COLITIS	3
ANAL INCONTINENCE	3
DRY MOUTH	3
APHTHOUS ULCER	3
ORAL MUCOSAL BLISTERING	3
REGURGITATION	2
PANCREATITIS ACUTE	2
PROCTALGIA	2
SALIVARY HYPERSECRETION	2
ANORECTAL DISORDER	2
GINGIVAL DISORDER	2
GASTROINTESTINAL MOTILITY DISORDER	2
ORAL BLOOD BLISTER	2
ENTEROCOLITIS	2
MOUTH ULCERATION	2
GASTRITIS	2
STOMATITIS	2
MOUTH HAEMORRHAGE	2
GASTROINTESTINAL INFLAMMATION	2
FLATULENCE	1
ERUCTATION	1
MALLORY-WEISS SYNDROME	1
ABNORMAL FAECES	1
FAECES DISCOLOURED	1
GASTROINTESTINAL HAEMORRHAGE	1
UPPER GASTROINTESTINAL HAEMORRHAGE	1
AUTOIMMUNE PANCREATITIS	1
LARGE INTESTINAL ULCER	1
OESOPHAGITIS	1
GASTRITIS EROSIVE	1
SUPERIOR MESENTERIC ARTERY SYNDROME	1
ASCITES	1
COLITIS ISCHAEMIC	1
MECHANICAL ILEUS	1
INTESTINAL ISCHAEMIA	1
ILEUS PARALYTIC	1
DYSCHEZIA	1
GASTRIC MUCOSAL LESION	1
SALIVARY GLAND DISORDER	1
GASTROINTESTINAL WALL THICKENING	1
LIP HAEMORRHAGE	1
FREQUENT BOWEL MOVEMENTS	1
HAEMATOCHEZIA	1
TONGUE DRY	1
INTESTINAL BARRIER DYSFUNCTION	1
TEETH BRITTLE	1
DIARRHOEA HAEMORRHAGIC	1
PANCREATIC DISORDER	1
LIP OEDEMA	1
FUNCTIONAL GASTROINTESTINAL DISORDER	1
DENTAL CARIES	1
ANAL HAEMORRHAGE	1
BOWEL MOVEMENT IRREGULARITY	1
PROCTITIS	1
FAECES PALE	1
TONGUE MOVEMENT DISTURBANCE	1
ORAL DISCOMFORT	1
ORAL PAIN	1
DISCOLOURED VOMIT	1
ORAL MUCOSAL ERYTHEMA	1
PAROTID GLAND ENLARGEMENT	1
LIP ULCERATION	1
LIP PAIN	1
TONGUE OEDEMA	1
TONGUE HAEMORRHAGE	1
INFLAMMATORY BOWEL DISEASE	1
MESENTERIC PANNICULITIS	1
ABDOMINAL PAIN LOWER	1
RECTAL HAEMORRHAGE	1
ILEUS	1
ENTERITIS	1
FAECES SOFT	1
PALATAL OEDEMA	1
TONGUE DISORDER	1
LIP PRURITUS	1
EPIGASTRIC DISCOMFORT	1
DUODENITIS	1
ABDOMINAL TENDERNESS	1
ENLARGED UVULA	1
EOSINOPHILIC OESOPHAGITIS	1
GASTROINTESTINAL PAIN	1
GASTRIC PERFORATION	1
MEGACOLON	1
Musculoskeletal and connective tissue disorders	670(5.92)	5.92
PAIN IN EXTREMITY	90
ARTHRALGIA	82
MUSCULAR WEAKNESS	75
MYALGIA	49
MOBILITY DECREASED	39
BACK PAIN	36
NECK PAIN	25
MUSCLE SPASMS	22
MUSCULOSKELETAL STIFFNESS	19
MUSCLE TWITCHING	18
JOINT SWELLING	17
FIBROMYALGIA	12
SYSTEMIC LUPUS ERYTHEMATOSUS	11
MUSCULOSKELETAL PAIN	9
MUSCLE RIGIDITY	7
ARTHRITIS	7
INTERVERTEBRAL DISC PROTRUSION	7
LIMB DISCOMFORT	7
JOINT STIFFNESS	6
MUSCLE ATROPHY	6
RHEUMATIC DISORDER	5
POLYARTHRITIS	5
POSTURE ABNORMAL	5
RHEUMATOID ARTHRITIS	5
MUSCULOSKELETAL DISORDER	5
SJOGREN'S SYNDROME	4
ANKYLOSING SPONDYLITIS	4
MYOSITIS	4
MUSCLE CONTRACTURE	4
SPINAL PAIN	4
PAIN IN JAW	3
ARTHROPATHY	3
MUSCULOSKELETAL CHEST PAIN	3
MUSCLE DISORDER	3
MUSCLE TIGHTNESS	3
JOINT RANGE OF MOTION DECREASED	2
SPINAL OSTEOARTHRITIS	2
GROIN PAIN	2
COCCYDYNIA	2
BONE PAIN	2
SYNOVITIS	2
WEIGHT BEARING DIFFICULTY	2
ROTATOR CUFF SYNDROME	2
RHABDOMYOLYSIS	2
OSTEONECROSIS	2
CONNECTIVE TISSUE DISORDER	2
JUVENILE IDIOPATHIC ARTHRITIS	2
MUSCULOSKELETAL DISCOMFORT	2
COSTOCHONDRITIS	2
TRISMUS	2
ARTHRITIS REACTIVE	2
PERIARTHRITIS	2
JOINT WARMTH	1
AMPLIFIED MUSCULOSKELETAL PAIN SYNDROME	1
SOFT TISSUE NECROSIS	1
JOINT INSTABILITY	1
JOINT NOISE	1
FLANK PAIN	1
INTERVERTEBRAL DISC DEGENERATION	1
KYPHOSIS	1
SCOLIOSIS	1
TENOSYNOVITIS STENOSANS	1
SACROILIITIS	1
TENDON DISORDER	1
JOINT EFFUSION	1
MUSCLE HYPERTROPHY	1
SPINAL DISORDER	1
BURSAL FLUID ACCUMULATION	1
MUSCLE OEDEMA	1
NECK MASS	1
MUSCLE FIBROSIS	1
JOINT CONTRACTURE	1
WINGED SCAPULA	1
BONE DISORDER	1
OSTEOCHONDRITIS	1
TENDON PAIN	1
MYOFASCITIS	1
TEMPOROMANDIBULAR JOINT SYNDROME	1
TORTICOLLIS	1
STILL'S DISEASE	1
VERTEBRAL LESION	1
EXTREMITY CONTRACTURE	1
BURSITIS	1
MUSCLE FATIGUE	1
Investigations	3607(31.88)	31.88
BLOOD TEST	78
LABORATORY TEST	62
C-REACTIVE PROTEIN INCREASED	40
LABORATORY TEST NORMAL	40
COMPUTERISED TOMOGRAM	37
MAGNETIC RESONANCE IMAGING	36
ELECTROENCEPHALOGRAM	32
ELECTROCARDIOGRAM	32
WHITE BLOOD CELL COUNT INCREASED	31
PLATELET COUNT DECREASED	28
ELECTROENCEPHALOGRAM NORMAL	25
BLOOD GLUCOSE NORMAL	23
BLOOD TEST NORMAL	22
ELECTROCARDIOGRAM ABNORMAL	21
LUMBAR PUNCTURE	21
ULTRASOUND SCAN	21
ELECTROCARDIOGRAM NORMAL	21
URINE ANALYSIS	20
WEIGHT DECREASED	20
PLATELET COUNT NORMAL	19
NEUTROPHIL PERCENTAGE INCREASED	19
C-REACTIVE PROTEIN NORMAL	18
FULL BLOOD COUNT	18
RED BLOOD CELL SEDIMENTATION RATE INCREASED	17
ECHOCARDIOGRAM	16
ULTRASOUND DOPPLER ABNORMAL	16
LYMPHOCYTE PERCENTAGE DECREASED	16
COMPUTERISED TOMOGRAM HEAD NORMAL	16
NUCLEAR MAGNETIC RESONANCE IMAGING	16
MAGNETIC RESONANCE IMAGING NORMAL	15
LUMBAR PUNCTURE ABNORMAL	14
HAEMOGLOBIN DECREASED	14
HEART RATE INCREASED	14
LABORATORY TEST ABNORMAL	14
HAEMOGLOBIN	14
MAGNETIC RESONANCE IMAGING HEAD ABNORMAL	13
COMPUTERISED TOMOGRAM NORMAL	13
STREPTOCOCCUS TEST NEGATIVE	13
MAGNETIC RESONANCE IMAGING ABNORMAL	13
FULL BLOOD COUNT NORMAL	13
NEUTROPHIL COUNT INCREASED	13
LYMPHOCYTE COUNT DECREASED	13
WHITE BLOOD CELL COUNT NORMAL	13
BLOOD TEST ABNORMAL	12
MAGNETIC RESONANCE IMAGING SPINAL ABNORMAL	12
ELECTROENCEPHALOGRAM ABNORMAL	12
WHITE BLOOD CELL COUNT DECREASED	12
C-REACTIVE PROTEIN	12
ALANINE AMINOTRANSFERASE INCREASED	12
RED BLOOD CELL SEDIMENTATION RATE NORMAL	12
NUCLEAR MAGNETIC RESONANCE IMAGING NORMAL	12
NUCLEAR MAGNETIC RESONANCE IMAGING BRAIN NORMAL	12
HIV TEST NEGATIVE	11
CSF TEST NORMAL	11
COMPUTERISED TOMOGRAM THORAX ABNORMAL	11
LIVER FUNCTION TEST	11
THYROID FUNCTION TEST NORMAL	11
RED BLOOD CELL COUNT NORMAL	11
URINE ANALYSIS NORMAL	11
HAEMOGLOBIN NORMAL	11
COLONOSCOPY	10
BORRELIA TEST NEGATIVE	10
TILT TABLE TEST POSITIVE	10
BLOOD PRESSURE DECREASED	10
MAGNETIC RESONANCE IMAGING HEAD NORMAL	10
ECHOCARDIOGRAM ABNORMAL	10
X-RAY	10
SARS-COV-2 TEST NEGATIVE	10
CYTOMEGALOVIRUS TEST NEGATIVE	10
ECHOCARDIOGRAM NORMAL	10
ULTRASOUND SCAN ABNORMAL	9
HORMONE LEVEL ABNORMAL	9
ANTINUCLEAR ANTIBODY NEGATIVE	9
BLOOD THYROID STIMULATING HORMONE NORMAL	9
ASPARTATE AMINOTRANSFERASE NORMAL	9
BLOOD IMMUNOGLOBULIN G NORMAL	9
NEUROLOGICAL EXAMINATION NORMAL	9
METABOLIC FUNCTION TEST	9
BACTERIAL TEST NEGATIVE	9
ELECTROCARDIOGRAM AMBULATORY	9
FIBRIN D DIMER	9
BLOOD POTASSIUM NORMAL	9
MAGNETIC RESONANCE IMAGING HEAD	9
ULTRASOUND ABDOMEN NORMAL	9
LUMBAR PUNCTURE NORMAL	9
BLOOD GLUCOSE	9
PROTEIN URINE PRESENT	9
MONOCYTE PERCENTAGE INCREASED	9
MONOCYTE PERCENTAGE	9
BLOOD CREATINE PHOSPHOKINASE NORMAL	9
CHEST X-RAY NORMAL	9
BIOPSY	8
FLOW CYTOMETRY	8
BLOOD POTASSIUM DECREASED	8
FIBRIN D DIMER INCREASED	8
WHITE BLOOD CELLS URINE POSITIVE	8
METABOLIC FUNCTION TEST NORMAL	8
EOSINOPHIL PERCENTAGE DECREASED	8
ANTINUCLEAR ANTIBODY POSITIVE	8
CHEST X-RAY	8
STOOL ANALYSIS NORMAL	8
COMPUTERISED TOMOGRAM HEAD	8
INFLUENZA VIRUS TEST NEGATIVE	8
BLOOD URINE PRESENT	8
BODY TEMPERATURE INCREASED	8
BLOOD LACTATE DEHYDROGENASE INCREASED	8
ASPARTATE AMINOTRANSFERASE INCREASED	8
LYMPHOCYTE PERCENTAGE	8
EPSTEIN-BARR VIRUS TEST NEGATIVE	8
TREPONEMA TEST NEGATIVE	7
URINARY OCCULT BLOOD POSITIVE	7
BLOOD CREATININE INCREASED	7
HAEMATOCRIT DECREASED	7
ULTRASOUND SCAN NORMAL	7
BLOOD THYROID STIMULATING HORMONE	7
BLOOD CULTURE NEGATIVE	7
COMPUTERISED TOMOGRAM HEAD ABNORMAL	7
DRUG SCREEN NEGATIVE	7
MYCOPLASMA TEST POSITIVE	7
ANTI-THYROID ANTIBODY	7
ANTIBODY TEST NEGATIVE	7
RENAL FUNCTION TEST	7
ANGIOGRAM	7
HERPES SIMPLEX TEST NEGATIVE	7
HEPATITIS B TEST NEGATIVE	7
BLOOD CALCIUM DECREASED	7
LIVER FUNCTION TEST NORMAL	7
BLOOD ELECTROLYTES NORMAL	7
ANTIBODY TEST	7
COMPUTERISED TOMOGRAM THORAX NORMAL	7
NEUTROPHIL PERCENTAGE DECREASED	7
CARDIAC MONITORING	6
ALLERGY TEST	6
ENDOSCOPY	6
RHEUMATOID FACTOR NEGATIVE	6
BLOOD ALBUMIN DECREASED	6
BLOOD SODIUM NORMAL	6
PROTEIN TOTAL DECREASED	6
RED BLOOD CELLS URINE POSITIVE	6
URINARY SEDIMENT PRESENT	6
ALANINE AMINOTRANSFERASE NORMAL	6
OCCULT BLOOD POSITIVE	6
COMPUTERISED TOMOGRAM ABNORMAL	6
CSF WHITE BLOOD CELL COUNT INCREASED	6
CSF TEST ABNORMAL	6
BLOOD UREA NORMAL	6
BLOOD IMMUNOGLOBULIN G	6
CSF OLIGOCLONAL BAND PRESENT	6
ANTI-MUELLERIAN HORMONE LEVEL	6
X-RAY NORMAL	6
RED BLOOD CELL COUNT	6
IMMUNOLOGY TEST	6
COAGULATION TEST NORMAL	6
COMPLEMENT FACTOR C4	6
RENAL FUNCTION TEST NORMAL	6
COAGULATION TEST	6
ELECTROMYOGRAM ABNORMAL	6
PROCALCITONIN INCREASED	6
BLOOD BILIRUBIN INCREASED	6
BLOOD IMMUNOGLOBULIN M NORMAL	6
NUCLEAR MAGNETIC RESONANCE IMAGING ABNORMAL	6
ANTI-AQUAPORIN-4 ANTIBODY NEGATIVE	5
ANTINEUTROPHIL CYTOPLASMIC ANTIBODY NEGATIVE	5
RED BLOOD CELL COUNT DECREASED	5
BLOOD CHLORIDE INCREASED	5
BLOOD URIC ACID	5
STREPTOCOCCUS TEST POSITIVE	5
BLOOD GLUCOSE INCREASED	5
MAGNETIC RESONANCE IMAGING NECK	5
GRIP STRENGTH DECREASED	5
VIRAL TEST NEGATIVE	5
CYTOMEGALOVIRUS TEST POSITIVE	5
EPSTEIN-BARR VIRUS ANTIBODY POSITIVE	5
COMPUTERISED TOMOGRAM THORAX	5
BLOOD CREATININE NORMAL	5
BLOOD CALCIUM NORMAL	5
BLOOD CHLORIDE NORMAL	5
TILT TABLE TEST	5
NEUROLOGICAL EXAMINATION	5
THYROID FUNCTION TEST	5
BLOOD FOLLICLE STIMULATING HORMONE	5
ULTRASOUND ABDOMEN ABNORMAL	5
ULTRASOUND PELVIS	5
FULL BLOOD COUNT ABNORMAL	5
BLOOD ALBUMIN	5
BLOOD UREA	5
BLOOD CREATININE	5
EOSINOPHIL PERCENTAGE	5
ANTINUCLEAR ANTIBODY	5
WHITE BLOOD CELL COUNT	5
HEART RATE ABNORMAL	5
ULTRASOUND DOPPLER NORMAL	5
COLONOSCOPY ABNORMAL	5
URINE ANALYSIS ABNORMAL	5
MEAN CELL HAEMOGLOBIN DECREASED	5
PULSE ABNORMAL	5
HEPATITIS C TEST NEGATIVE	5
INFLUENZA A VIRUS TEST NEGATIVE	5
BLOOD IMMUNOGLOBULIN E	5
GAMMA-GLUTAMYLTRANSFERASE INCREASED	5
MONOCYTE PERCENTAGE DECREASED	5
DIFFERENTIAL WHITE BLOOD CELL COUNT	5
BLOOD BILIRUBIN NORMAL	5
BORRELIA TEST POSITIVE	5
SINUS RHYTHM	5
BLOOD SODIUM DECREASED	5
BLOOD LACTATE DEHYDROGENASE NORMAL	5
NEUTROPHIL PERCENTAGE	5
BODY TEMPERATURE DECREASED	5
ENTEROVIRUS TEST NEGATIVE	5
POLYMERASE CHAIN REACTION	5
NUCLEAR MAGNETIC RESONANCE IMAGING BRAIN	5
GASTRIC EMPTYING STUDY	4
CULTURE NEGATIVE	4
ANTIPHOSPHOLIPID ANTIBODIES NEGATIVE	4
VITAMIN B12 NORMAL	4
AMYLASE	4
MICROSCOPY	4
ALBUMIN URINE PRESENT	4
SMEAR CERVIX ABNORMAL	4
ELECTROMYOGRAM	4
HIGH DENSITY LIPOPROTEIN	4
CSF CULTURE NEGATIVE	4
NEUROLOGICAL EXAMINATION ABNORMAL	4
CSF PROTEIN NORMAL	4
HEPATIC ENZYME INCREASED	4
BLOOD BICARBONATE NORMAL	4
BLOOD MAGNESIUM NORMAL	4
BLOOD CHLORIDE	4
CSF PROTEIN INCREASED	4
ALBUMIN GLOBULIN RATIO	4
BLOOD CREATINE PHOSPHOKINASE DECREASED	4
ULTRASOUND THYROID ABNORMAL	4
ANTI-THYROID ANTIBODY INCREASED	4
CYTOGENETIC ANALYSIS NORMAL	4
BLOOD IMMUNOGLOBULIN M	4
NEUTROPHIL COUNT	4
URINE KETONE BODY PRESENT	4
BODY TEMPERATURE FLUCTUATION	4
ABDOMINAL X-RAY	4
ENDOSCOPY UPPER GASTROINTESTINAL TRACT	4
ALLERGY TEST POSITIVE	4
HEART RATE IRREGULAR	4
RED BLOOD CELL SEDIMENTATION RATE	4
BORRELIA TEST	4
MAGNETIC RESONANCE IMAGING SPINAL	4
EPSTEIN-BARR VIRUS ANTIBODY NEGATIVE	4
MYCOPLASMA TEST NEGATIVE	4
ALANINE AMINOTRANSFERASE	4
BLOOD CREATINE PHOSPHOKINASE	4
BLOOD IRON DECREASED	4
NEUTROPHIL COUNT DECREASED	4
PROTEIN TOTAL NORMAL	4
CARDIOLIPIN ANTIBODY	4
LIPIDS	4
BLOOD ELECTROLYTES	4
BLOOD GASES	4
CSF TEST	4
STAPHYLOCOCCUS TEST POSITIVE	4
BLOOD URIC ACID INCREASED	4
BLOOD ALKALINE PHOSPHATASE INCREASED	4
INFLUENZA B VIRUS TEST	4
EOSINOPHIL COUNT DECREASED	4
BIOPSY BONE MARROW	4
GRANULOCYTE COUNT	4
BLOOD CREATINE PHOSPHOKINASE INCREASED	4
BLOOD ALBUMIN NORMAL	4
BRAIN NATRIURETIC PEPTIDE NORMAL	4
PLATELET COUNT INCREASED	4
TRI-IODOTHYRONINE FREE	4
ACTIVATED PARTIAL THROMBOPLASTIN TIME SHORTENED	4
MYCOBACTERIUM TUBERCULOSIS COMPLEX TEST NEGATIVE	4
RESPIRATORY SYNCYTIAL VIRUS TEST NEGATIVE	4
IMAGING PROCEDURE	4
ELECTROMYOGRAM NORMAL	4
SLEEP STUDY ABNORMAL	4
NUCLEAR MAGNETIC RESONANCE IMAGING BRAIN ABNORMAL	4
COMPUTERISED TOMOGRAM ABDOMEN	4
HAEMATOCRIT NORMAL	4
HUMAN PAPILLOMA VIRUS TEST POSITIVE	4
ULTRASOUND PELVIS ABNORMAL	3
BLOOD FOLATE NORMAL	3
CERULOPLASMIN NORMAL	3
GLUCOSE URINE PRESENT	3
LIVER FUNCTION TEST ABNORMAL	3
MONONUCLEOSIS HETEROPHILE TEST NEGATIVE	3
THYROXINE FREE	3
CSF GLUCOSE NORMAL	3
TOXICOLOGIC TEST NORMAL	3
CSF RED BLOOD CELL COUNT POSITIVE	3
SERUM FERRITIN INCREASED	3
OESTRADIOL	3
HIGH DENSITY LIPOPROTEIN DECREASED	3
BLOOD FOLATE	3
BLOOD PRESSURE INCREASED	3
LYMPHOCYTE COUNT	3
CYTOMEGALOVIRUS TEST	3
THYROID FUNCTION TEST ABNORMAL	3
IMAGING PROCEDURE ABNORMAL	3
BLOOD IMMUNOGLOBULIN E INCREASED	3
SLEEP STUDY	3
SCAN WITH CONTRAST	3
ULTRASOUND SCAN VAGINA	3
CSF CELL COUNT NORMAL	3
VARICELLA VIRUS TEST NEGATIVE	3
BLOOD IRON	3
URINE KETONE BODY ABSENT	3
BLOOD POTASSIUM	3
GLUCOSE URINE ABSENT	3
LOW DENSITY LIPOPROTEIN	3
PROTEIN TOTAL	3
PROTEIN URINE ABSENT	3
CSF PROTEIN	3
BETA-2 GLYCOPROTEIN ANTIBODY	3
SERUM FERRITIN NORMAL	3
FAECAL CALPROTECTIN	3
BIOPSY BONE MARROW ABNORMAL	3
RED CELL DISTRIBUTION WIDTH NORMAL	3
LIPASE	3
IMMUNOGLOBULINS NORMAL	3
BACTERIAL TEST POSITIVE	3
LYMPHOCYTE COUNT INCREASED	3
MEAN PLATELET VOLUME INCREASED	3
MONOCYTE COUNT INCREASED	3
PLATELET-LARGE CELL RATIO	3
RETINOL BINDING PROTEIN	3
STOOL ANALYSIS	3
ANTIPHOSPHOLIPID ANTIBODIES	3
SCAN WITH CONTRAST NORMAL	3
BLOOD CREATINE PHOSPHOKINASE MB INCREASED	3
BLOOD CHOLESTEROL INCREASED	3
THYROXINE FREE NORMAL	3
LYMPHOCYTE PERCENTAGE INCREASED	3
MONOCYTE COUNT DECREASED	3
NEUTROPHIL COUNT NORMAL	3
BLOOD PH NORMAL	3
ANTI-CYCLIC CITRULLINATED PEPTIDE ANTIBODY NEGATIVE	3
BLOOD FIBRINOGEN	3
INTERLEUKIN LEVEL	3
ALPHA HYDROXYBUTYRATE DEHYDROGENASE	3
HEPATITIS B SURFACE ANTIBODY POSITIVE	3
MEAN CELL VOLUME DECREASED	3
MONOCYTE COUNT	3
RED CELL DISTRIBUTION WIDTH INCREASED	3
WHITE BLOOD CELLS URINE NEGATIVE	3
BAND NEUTROPHIL PERCENTAGE	3
BLOOD GLUCOSE DECREASED	3
COMPLEMENT FACTOR C3	3
BIOPSY KIDNEY ABNORMAL	3
MYOGLOBIN BLOOD	3
ADENOVIRUS TEST	3
BLOOD IMMUNOGLOBULIN A NORMAL	3
AUTOANTIBODY POSITIVE	3
GLYCOSYLATED HAEMOGLOBIN NORMAL	3
BLOOD LACTIC ACID	3
BLOOD IMMUNOGLOBULIN E NORMAL	3
FUNGAL TEST NEGATIVE	3
PROTEIN TOTAL INCREASED	3
BLOOD PRESSURE ABNORMAL	3
MYOCARDIAL NECROSIS MARKER NORMAL	3
LIPIDS NORMAL	3
SCAN WITH CONTRAST ABNORMAL	3
CYTOLOGY ABNORMAL	3
PARVOVIRUS B19 TEST NEGATIVE	3
BLOOD PHOSPHORUS DECREASED	3
CHEST X-RAY ABNORMAL	3
NUCLEAR MAGNETIC RESONANCE IMAGING SPINAL ABNORMAL	3
ULTRASOUND ABDOMEN	3
NUCLEAR MAGNETIC RESONANCE IMAGING SPINAL NORMAL	3
ANTI-THYROID ANTIBODY POSITIVE	3
BLOOD FOLLICLE STIMULATING HORMONE INCREASED	3
MAGNETIC RESONANCE IMAGING BRAIN NORMAL	3
CSF CELL COUNT INCREASED	2
GRANULOCYTE PERCENTAGE	2
CARBON DIOXIDE NORMAL	2
LIPASE NORMAL	2
ENDOCRINE TEST NORMAL	2
TRYPTASE	2
GYNAECOLOGICAL EXAMINATION	2
SERUM FERRITIN DECREASED	2
ANGIOGRAM CEREBRAL NORMAL	2
REFLEX TEST	2
NUCLEIC ACID TEST	2
CSF LYMPHOCYTE COUNT INCREASED	2
SMEAR CERVIX	2
SALMONELLA TEST POSITIVE	2
VITAMIN D DECREASED	2
BIOPSY CERVIX ABNORMAL	2
SEXUALLY TRANSMITTED DISEASE TEST	2
GRAM STAIN POSITIVE	2
BLOOD PHOSPHORUS NORMAL	2
ANTI-NEURONAL ANTIBODY POSITIVE	2
BACTERIAL TEST	2
BLOOD CULTURE	2
VIRAL TEST	2
CSF GLUCOSE	2
CARDIAC IMAGING PROCEDURE ABNORMAL	2
MAGNETIC RESONANCE IMAGING THORACIC NORMAL	2
APOLIPOPROTEIN A-I	2
BLOOD LUTEINISING HORMONE	2
CSF IMMUNOGLOBULIN INCREASED	2
CSF LYMPHOCYTE COUNT NORMAL	2
VITAMIN B12 INCREASED	2
BLOOD POTASSIUM INCREASED	2
BLOOD THYROID STIMULATING HORMONE DECREASED	2
ENDOSCOPY NORMAL	2
FIBRIN D DIMER NORMAL	2
RHEUMATOID FACTOR INCREASED	2
ACTIVATED PARTIAL THROMBOPLASTIN TIME PROLONGED	2
BABINSKI REFLEX TEST	2
PROTHROMBIN LEVEL	2
BLOOD CALCIUM	2
BASOPHIL COUNT DECREASED	2
SCAN THYROID GLAND	2
MUSCLE STRENGTH ABNORMAL	2
MAGNETIC RESONANCE IMAGING ABDOMINAL	2
PATHOLOGY TEST	2
EOSINOPHIL COUNT INCREASED	2
NERVE CONDUCTION STUDIES ABNORMAL	2
BARTONELLA TEST NEGATIVE	2
CSF RED BLOOD CELL COUNT	2
ANTINUCLEAR ANTIBODY INCREASED	2
CARBON DIOXIDE	2
ENZYME LEVEL TEST	2
BLOOD CHOLESTEROL	2
CRYSTAL URINE ABSENT	2
ASPARTATE AMINOTRANSFERASE	2
BLOOD BILIRUBIN	2
BLOOD PHOSPHORUS	2
PREALBUMIN DECREASED	2
BILIRUBIN URINE	2
BLOOD SODIUM	2
NITRITE URINE ABSENT	2
CSF WHITE BLOOD CELL COUNT	2
NEISSERIA TEST	2
BETA 2 MICROGLOBULIN	2
ALBUMIN GLOBULIN RATIO DECREASED	2
ANTI-NUCLEOSOME ANTIBODY	2
HISTONE ANTIBODY POSITIVE	2
LOW DENSITY LIPOPROTEIN DECREASED	2
ANTINEUTROPHIL CYTOPLASMIC ANTIBODY POSITIVE	2
AUSCULTATION	2
RETICULOCYTE COUNT	2
TRANSFERRIN DECREASED	2
LIVER FUNCTION TEST INCREASED	2
CARDIAC STRESS TEST	2
OXYGEN SATURATION DECREASED	2
QUALITY OF LIFE DECREASED	2
ULTRASOUND URINARY SYSTEM	2
UROBILINOGEN URINE	2
COMPLEMENT FACTOR C3 INCREASED	2
GAMMA-GLUTAMYLTRANSFERASE	2
URINARY SEDIMENT	2
CULTURE URINE NEGATIVE	2
MYCOPLASMA TEST	2
URINE ALBUMIN/CREATININE RATIO	2
ADENOSINE DEAMINASE	2
CORONAVIRUS TEST NEGATIVE	2
PLATELET DISTRIBUTION WIDTH	2
SERUM AMYLOID A PROTEIN	2
MEGAKARYOCYTES	2
T-LYMPHOCYTE COUNT	2
PLATELET COUNT	2
TUMOUR MARKER TEST	2
INVESTIGATION	2
BRAIN SCAN ABNORMAL	2
GLOMERULAR FILTRATION RATE INCREASED	2
MEAN CELL HAEMOGLOBIN CONCENTRATION NORMAL	2
ELECTROCARDIOGRAM T WAVE ABNORMAL	2
BASOPHIL PERCENTAGE DECREASED	2
DIFFERENTIAL WHITE BLOOD CELL COUNT ABNORMAL	2
ANGIOGRAM NORMAL	2
AUTOANTIBODY NEGATIVE	2
IMMUNOLOGY TEST NORMAL	2
EPSTEIN-BARR VIRUS ANTIGEN POSITIVE	2
VIRAL TEST POSITIVE	2
EPSTEIN-BARR VIRUS TEST	2
TROPONIN NORMAL	2
VARICELLA VIRUS TEST POSITIVE	2
CYTOGENETIC ANALYSIS	2
STREPTOCOCCUS TEST	2
DOUBLE STRANDED DNA ANTIBODY	2
PROTHROMBIN LEVEL INCREASED	2
BLOOD FIBRINOGEN NORMAL	2
CYTOKINE TEST	2
HEPATITIS B CORE ANTIBODY POSITIVE	2
ANTITHROMBIN III	2
MEAN CELL HAEMOGLOBIN INCREASED	2
ANTI-COMPLEMENT ANTIBODY	2
ELECTROCARDIOGRAM AMBULATORY ABNORMAL	2
NITRITE URINE PRESENT	2
IMMUNOHISTOCHEMISTRY	2
ERYTHROBLAST COUNT	2
RED BLOOD CELL MORPHOLOGY NORMAL	2
BONE MARROW MYELOGRAM ABNORMAL	2
MYELOCYTE PRESENT	2
SMEAR TEST	2
BLOOD CHOLINESTERASE	2
BLOOD LACTIC ACID INCREASED	2
BLOOD CREATININE DECREASED	2
BETA GLOBULIN NORMAL	2
BILIRUBIN CONJUGATED NORMAL	2
BLOOD IMMUNOGLOBULIN M INCREASED	2
BLOOD ALKALINE PHOSPHATASE NORMAL	2
HUMAN RHINOVIRUS TEST	2
ELECTROPHORESIS PROTEIN ABNORMAL	2
BIOPSY SKIN ABNORMAL	2
HERPES SIMPLEX TEST POSITIVE	2
PROTHROMBIN TIME PROLONGED	2
ACTIVATED PARTIAL THROMBOPLASTIN TIME NORMAL	2
SPECIFIC GRAVITY URINE NORMAL	2
GLOBULINS DECREASED	2
GLOBULINS INCREASED	2
SPECIFIC GRAVITY URINE DECREASED	2
PUPILLARY LIGHT REFLEX TESTS NORMAL	2
PUPILLARY LIGHT REFLEX TESTS	2
VENOGRAM	2
ANTI-THYROID ANTIBODY NEGATIVE	2
CSF PRESSURE INCREASED	2
HEPATITIS C ANTIBODY NEGATIVE	2
PROCALCITONIN NORMAL	2
HIV ANTIBODY NEGATIVE	2
NERVE CONDUCTION STUDIES NORMAL	2
GAMMA-GLUTAMYLTRANSFERASE NORMAL	2
WEST NILE VIRUS TEST NEGATIVE	2
RED BLOOD CELL SEDIMENTATION RATE ABNORMAL	2
HEART RATE DECREASED	2
BASOPHIL PERCENTAGE	2
CULTURE POSITIVE	2
SERUM FERRITIN	2
MEAN CELL VOLUME NORMAL	2
TRANSFERRIN SATURATION	2
HELICOBACTER TEST NEGATIVE	2
INTERNATIONAL NORMALISED RATIO NORMAL	2
RED BLOOD CELL COUNT INCREASED	2
INFLAMMATORY MARKER INCREASED	2
ASPIRATION BONE MARROW	2
BLOOD 25-HYDROXYCHOLECALCIFEROL DECREASED	2
HLA-B*27 POSITIVE	2
EPSTEIN-BARR VIRUS ANTIBODY	2
CULTURE URINE	2
COMPLEMENT FACTOR NORMAL	2
BIOPSY SITE UNSPECIFIED ABNORMAL	2
COMPUTERISED TOMOGRAM ABDOMEN ABNORMAL	2
PLATELET MORPHOLOGY NORMAL	2
CSF MONOCYTE COUNT DECREASED	2
CLOSTRIDIUM TEST NEGATIVE	2
CULTURE STOOL NEGATIVE	2
BLOOD LACTIC ACID NORMAL	2
HUMAN CHORIONIC GONADOTROPIN	2
CARDIAC STRESS TEST NORMAL	2
BLOOD ALUMINIUM	2
BIOPSY BRAIN ABNORMAL	2
DRUG SCREEN	2
BIOPSY MUSCLE	2
TOXICOLOGIC TEST	2
NUCLEAR MAGNETIC RESONANCE IMAGING ABDOMINAL	2
DNA TEST FOR FRAGILE X	2
OESTRADIOL DECREASED	2
EJECTION FRACTION NORMAL	2
SCAN BRAIN	2
THYROXINE NORMAL	2
BLOOD SMEAR TEST ABNORMAL	2
WEIGHT INCREASED	2
PROTEIN C	2
DIAGNOSTIC PROCEDURE	2
MAGNETIC RESONANCE IMAGING BRAIN ABNORMAL	2
PULMONARY FUNCTION TEST	1
ULTRASOUND BREAST	1
SARS-COV-2 ANTIBODY TEST NEGATIVE	1
BLOOD COPPER NORMAL	1
CSF PROTEIN DECREASED	1
SPECIFIC GRAVITY URINE ABNORMAL	1
AMYLASE NORMAL	1
FUNGAL TEST POSITIVE	1
PROTEIN URINE	1
ENDOSCOPY GASTROINTESTINAL ABNORMAL	1
GASTRIC OCCULT BLOOD POSITIVE	1
URINE LEUKOCYTE ESTERASE POSITIVE	1
ENDOSCOPY UPPER GASTROINTESTINAL TRACT ABNORMAL	1
PHYSICAL EXAMINATION ABNORMAL	1
GLYCOSYLATED HAEMOGLOBIN	1
PUPILLARY LIGHT REFLEX TESTS ABNORMAL	1
AUTOPSY	1
SEROLOGY TEST	1
BLOOD FOLLICLE STIMULATING HORMONE ABNORMAL	1
BLOOD THYROID STIMULATING HORMONE ABNORMAL	1
FEMALE SEX HORMONE LEVEL	1
ULTRASOUND UTERUS ABNORMAL	1
BLOOD UREA ABNORMAL	1
BLOOD UREA DECREASED	1
ARTERIOGRAM CAROTID ABNORMAL	1
GARDNERELLA TEST POSITIVE	1
BLOOD TESTOSTERONE DECREASED	1
BLOOD CORTISOL	1
ROMBERG TEST	1
MEAN CELL VOLUME INCREASED	1
RUBELLA ANTIBODY POSITIVE	1
BLOOD PROLACTIN NORMAL	1
HYDROXYCORTICOSTEROIDS URINE	1
CORTISOL FREE URINE	1
MONONUCLEAR CELL PERCENTAGE	1
PROGESTERONE	1
SPINAL MYELOGRAM NORMAL	1
GASTROINTESTINAL EXAMINATION	1
CSF PROTEIN ABNORMAL	1
MAGNETIC RESONANCE IMAGING THORACIC ABNORMAL	1
THYROXINE FREE INCREASED	1
HYSTEROSALPINGOGRAM	1
BLOOD PROLACTIN	1
X-RAY OF PELVIS AND HIP	1
IMAGING PROCEDURE ARTIFACT	1
ULTRASOUND OVARY ABNORMAL	1
MAGNETIC RESONANCE IMAGING HEART	1
SARS-COV-2 ANTIBODY TEST	1
RUBELLA ANTIBODY TEST	1
PROTHROMBIN TIME SHORTENED	1
TUBERCULIN TEST NEGATIVE	1
HERPES VIRUS TEST	1
INTRAOCULAR PRESSURE TEST	1
MYCOBACTERIUM TEST NEGATIVE	1
ANTINEUTROPHIL CYTOPLASMIC ANTIBODY	1
OCCULT BLOOD	1
MAGNETIC RESONANCE IMAGING ABDOMINAL ABNORMAL	1
TROPONIN ABNORMAL	1
CARDIOVASCULAR AUTONOMIC FUNCTION TEST ABNORMAL	1
X-RAY GASTROINTESTINAL TRACT	1
ANGIOGRAM ABNORMAL	1
GENE MUTATION IDENTIFICATION TEST	1
MAGNETIC RESONANCE IMAGING SPINAL NORMAL	1
TRANSCRANIAL ELECTRICAL MOTOR EVOKED POTENTIAL MONITORING	1
CSF GLUCOSE INCREASED	1
ANTI-MYELIN-ASSOCIATED GLYCOPROTEIN ANTIBODIES POSITIVE	1
URINARY CASTS PRESENT	1
BLOOD ALKALINE PHOSPHATASE	1
BLOOD LACTATE DEHYDROGENASE	1
BLOOD TRIGLYCERIDES	1
CYSTATIN C ABNORMAL	1
GLOBULIN	1
BILIRUBIN CONJUGATED	1
BLOOD BILIRUBIN UNCONJUGATED	1
CYTOLOGY	1
SPECIFIC GRAVITY URINE INCREASED	1
HAEMOPHILUS TEST	1
ANTI-CYCLIC CITRULLINATED PEPTIDE ANTIBODY POSITIVE	1
ANTIPHOSPHOLIPID ANTIBODIES POSITIVE	1
CARDIOLIPIN ANTIBODY POSITIVE	1
DOUBLE STRANDED DNA ANTIBODY POSITIVE	1
HIGH DENSITY LIPOPROTEIN NORMAL	1
IRON BINDING CAPACITY UNSATURATED DECREASED	1
MEAN CELL HAEMOGLOBIN CONCENTRATION	1
VITAMIN B1	1
SERUM AMYLOID A PROTEIN INCREASED	1
ALBUMIN URINE ABSENT	1
ANTIMITOCHONDRIAL ANTIBODY POSITIVE	1
BETA-2 GLYCOPROTEIN ANTIBODY POSITIVE	1
BLOOD ERYTHROPOIETIN	1
COMPLEMENT FACTOR C3 DECREASED	1
MYCOBACTERIUM TUBERCULOSIS COMPLEX TEST POSITIVE	1
BLOOD BILIRUBIN DECREASED	1
IRON BINDING CAPACITY TOTAL DECREASED	1
RESPIRATORY RATE INCREASED	1
ASPIRATION PLEURAL CAVITY	1
BLOOD CHLORIDE DECREASED	1
GLYCOSYLATED HAEMOGLOBIN INCREASED	1
SCAN	1
REFLEX TEST NORMAL	1
BONE DENSITOMETRY	1
ADAMTS13 ACTIVITY ASSAY	1
BLOOD PHOSPHORUS INCREASED	1
CHLAMYDIA TEST POSITIVE	1
CREATININE URINE	1
HAEMATOCRIT	1
BLOOD UREA INCREASED	1
HAEMOGLOBIN URINE PRESENT	1
HEPATITIS E ANTIBODY NEGATIVE	1
URINARY CASTS ABSENT	1
CULTURE STOOL POSITIVE	1
HAPTOGLOBIN INCREASED	1
BLOOD OSMOLARITY INCREASED	1
GLOMERULAR FILTRATION RATE DECREASED	1
HEPATITIS A ANTIBODY NEGATIVE	1
BLOOD PH DECREASED	1
COOMBS TEST NEGATIVE	1
CYSTATIN C INCREASED	1
LIPOPROTEIN (A)	1
COOMBS TEST	1
OCCULT BLOOD NEGATIVE	1
TROPONIN INCREASED	1
OPTIC NERVE CUP/DISC RATIO	1
CYSTATIN C	1
BLOOD TRIGLYCERIDES INCREASED	1
BLOOD KETONE BODY ABSENT	1
INTRAOCULAR PRESSURE TEST NORMAL	1
ANTI-MUSCLE SPECIFIC KINASE ANTIBODY	1
ANTI-TITIN ANTIBODY	1
ANTIACETYLCHOLINE RECEPTOR ANTIBODY POSITIVE	1
DIFFUSION-WEIGHTED BRAIN MRI NORMAL	1
VISUAL ACUITY TESTS NORMAL	1
NERVE STIMULATION TEST ABNORMAL	1
VISUAL FIELD TESTS NORMAL	1
AMMONIA NORMAL	1
CORTISOL ABNORMAL	1
BLOOD CREATINE PHOSPHOKINASE MB	1
CARDIAC FUNCTION TEST	1
CARDIAC MONITORING ABNORMAL	1
SCAN BONE MARROW ABNORMAL	1
CARBON DIOXIDE INCREASED	1
PULMONARY IMAGING PROCEDURE NORMAL	1
BASE EXCESS	1
LYMPHOCYTE COUNT NORMAL	1
BASOPHIL COUNT	1
INFLUENZA A VIRUS TEST POSITIVE	1
ELECTROCARDIOGRAM T WAVE AMPLITUDE DECREASED	1
SQUAMOUS CELL CARCINOMA ANTIGEN INCREASED	1
WHITE BLOOD CELL ANALYSIS ABNORMAL	1
CANDIDA TEST POSITIVE	1
PREALBUMIN	1
COAGULATION TIME SHORTENED	1
NEUROPSYCHOLOGICAL TEST	1
ANGIOCARDIOGRAM	1
ELECTROCARDIOGRAM ST-T CHANGE	1
BLOOD GASES NORMAL	1
CARDIOVASCULAR AUTONOMIC FUNCTION TEST NORMAL	1
CELL MARKER	1
ELECTROCARDIOGRAM LOW VOLTAGE	1
HISTOLOGY	1
BLOOD IMMUNOGLOBULIN A	1
ELECTROCARDIOGRAM RR INTERVAL ABNORMAL	1
MEGAKARYOCYTES ABNORMAL	1
RETICULAR CELL COUNT	1
ASPIRATION BONE MARROW NORMAL	1
RED BLOOD CELL ANALYSIS	1
RETICULOCYTE PERCENTAGE NORMAL	1
CSF IMMUNOGLOBULIN G INDEX	1
BLOOD BILIRUBIN UNCONJUGATED NORMAL	1
COMPLEMENT FACTOR C4 DECREASED	1
TUMOUR MARKER INCREASED	1
SOMATOSENSORY EVOKED POTENTIALS ABNORMAL	1
BIOPSY SALIVARY GLAND ABNORMAL	1
RUBULAVIRUS TEST	1
TROPONIN T NORMAL	1
CARBON DIOXIDE DECREASED	1
MEAN CELL HAEMOGLOBIN CONCENTRATION DECREASED	1
EOSINOPHIL PERCENTAGE INCREASED	1
INFLUENZA B VIRUS TEST NEGATIVE	1
HEPATIC ENZYME ABNORMAL	1
APOLIPOPROTEIN A-I INCREASED	1
CAPILLARY PERMEABILITY INCREASED	1
VITAMIN C	1
FREE FATTY ACIDS DECREASED	1
GAMMA-GLUTAMYLTRANSFERASE DECREASED	1
EPSTEIN-BARR VIRUS TEST POSITIVE	1
ULTRASOUND LYMPH NODES	1
CD4 LYMPHOCYTES	1
ELECTRONEUROGRAPHY	1
LIGHT CHAIN ANALYSIS	1
PARASITIC TEST NEGATIVE	1
SMEAR SITE UNSPECIFIED NORMAL	1
CSF CHLORIDE DECREASED	1
CRYPTOCOCCUS TEST	1
ELECTRONEUROMYOGRAPHY	1
GLUTAMATE DEHYDROGENASE	1
HEPATITIS B DNA ASSAY NEGATIVE	1
LIGHT CHAIN ANALYSIS NORMAL	1
N-TERMINAL PROHORMONE BRAIN NATRIURETIC PEPTIDE NORMAL	1
ALBUMIN CSF INCREASED	1
BLOOD IMMUNOGLOBULIN G ABNORMAL	1
ELECTROPHORESIS PROTEIN	1
TRANSFERRIN NORMAL	1
VITAMIN TEST	1
ALBUMIN GLOBULIN RATIO NORMAL	1
HEPATITIS E ANTIBODY	1
TORCH TEST	1
B-LYMPHOCYTE COUNT	1
BLOOD INSULIN NORMAL	1
CSF IMMUNOGLOBULIN	1
HEPATITIS E ANTIBODY NORMAL	1
INSULIN C-PEPTIDE NORMAL	1
THROMBOELASTOGRAM	1
SCAN NORMAL	1
BILIRUBIN CONJUGATED INCREASED	1
FIBRIN DEGRADATION PRODUCTS	1
MURPHY'S SIGN TEST	1
PROTHROMBIN LEVEL DECREASED	1
HORMONE ANALYSIS	1
SKIN TEST NEGATIVE	1
CARDIAC MURMUR	1
IRON BINDING CAPACITY TOTAL	1
COMPLEMENT FACTOR C1	1
LARYNGOSCOPY	1
HEPATITIS B SURFACE ANTIBODY	1
NEURONE-SPECIFIC ENOLASE INCREASED	1
BREATH SOUNDS ABNORMAL	1
CSF MYELIN BASIC PROTEIN NORMAL	1
CSF OLIGOCLONAL BAND ABSENT	1
POLYMERASE CHAIN REACTION NEGATIVE	1
PO2 INCREASED	1
TROPONIN	1
URINE OSMOLARITY	1
FIBRONECTIN	1
SPECIFIC GRAVITY URINE	1
GLUCOSE TOLERANCE TEST	1
PCO2 NORMAL	1
QRS AXIS ABNORMAL	1
BLOOD GLUCOSE ABNORMAL	1
HEPATITIS B SURFACE ANTIGEN NEGATIVE	1
BLOOD URIC ACID ABNORMAL	1
X-RAY LIMB	1
RED CELL DISTRIBUTION WIDTH	1
RENAL FUNCTION TEST ABNORMAL	1
DERMOSCOPY	1
IMMUNOGLOBULINS	1
ANTI-PLATELET ANTIBODY NEGATIVE	1
ASPIRATION BONE MARROW ABNORMAL	1
PLATELET MORPHOLOGY	1
ERYTHROBLAST MORPHOLOGY	1
PLATELETCRIT	1
CULTURE URINE POSITIVE	1
RETICULOCYTE PERCENTAGE INCREASED	1
RESPIRATORY PATHOGEN PANEL	1
LYMPHOCYTE MORPHOLOGY ABNORMAL	1
NASOLARYNGOSCOPY	1
FULL BLOOD COUNT DECREASED	1
LARYNGOSCOPY ABNORMAL	1
MEAN PLATELET VOLUME	1
STOOL ANALYSIS ABNORMAL	1
MYOCARDIAL NECROSIS MARKER	1
ULTRASOUND HEAD	1
PROCALCITONIN	1
THYROXINE FREE DECREASED	1
ULTRASOUND NECK	1
ASPARTATE AMINOTRANSFERASE DECREASED	1
HLA MARKER STUDY POSITIVE	1
LYMPHOCYTE MORPHOLOGY NORMAL	1
PERIODIC ACID SCHIFF STAIN	1
MEGAKARYOCYTES INCREASED	1
PLASMA CELLS PRESENT	1
PLATELET AGGREGATION INCREASED	1
SKIN TEMPERATURE INCREASED	1
DIFFERENTIAL WHITE BLOOD CELL COUNT NORMAL	1
CHLAMYDIA TEST NEGATIVE	1
NEISSERIA TEST NEGATIVE	1
TRI-IODOTHYRONINE FREE NORMAL	1
ALLERGY TEST NEGATIVE	1
PO2 DECREASED	1
PULMONARY FUNCTION TEST ABNORMAL	1
BLOOD PH INCREASED	1
GRAM STAIN NEGATIVE	1
PCO2 DECREASED	1
HERPES SIMPLEX TEST	1
CHLAMYDIA TEST	1
BLOOD ALBUMIN INCREASED	1
MAGNETIC RESONANCE IMAGING JOINT	1
SPINAL MYELOGRAM	1
ULTRASOUND JOINT ABNORMAL	1
CARDIOVASCULAR AUTONOMIC FUNCTION TEST	1
CSF MYELIN BASIC PROTEIN	1
HERPES SIMPLEX SEROLOGY NEGATIVE	1
VARICELLA VIRUS TEST	1
ANTI-AQUAPORIN-4 ANTIBODY	1
CSF OLIGOCLONAL BAND	1
HIV ANTIBODY	1
IMMUNOPHENOTYPING	1
WEST NILE VIRUS TEST	1
CULTURE	1
HIV ANTIGEN	1
MYCOBACTERIUM TEST	1
HERPES SIMPLEX SEROLOGY	1
TREPONEMA TEST	1
BIOPSY MUSCLE NORMAL	1
HLA MARKER STUDY	1
SPINAL X-RAY	1
COLONOSCOPY NORMAL	1
SCAN ABNORMAL	1
BLOOD ALCOHOL NORMAL	1
PREGNANCY TEST URINE NEGATIVE	1
CAROTID PULSE ABNORMAL	1
HAEMATOLOGY TEST ABNORMAL	1
BORDETELLA TEST NEGATIVE	1
OPIATES NEGATIVE	1
BENZODIAZEPINE DRUG LEVEL	1
CREATININE URINE NORMAL	1
URINE AMPHETAMINE NEGATIVE	1
PH URINE NORMAL	1
HUMAN METAPNEUMOVIRUS TEST	1
URINE PROTEIN, QUANTITATIVE	1
BLOOD IMMUNOGLOBULIN A INCREASED	1
VISUAL EVOKED POTENTIALS ABNORMAL	1
X-RAY LIMB ABNORMAL	1
ROTAVIRUS TEST POSITIVE	1
SMEAR SITE UNSPECIFIED ABNORMAL	1
BASE EXCESS NEGATIVE	1
PCO2	1
PO2	1
VISUAL EVOKED POTENTIALS NORMAL	1
BLOOD PRESSURE SYSTOLIC INCREASED	1
OPHTHALMOLOGICAL EXAMINATION ABNORMAL	1
PREGNANCY TEST	1
PULSE ABSENT	1
OESOPHAGOGASTRODUODENOSCOPY	1
BIOPSY SKIN	1
HEAD LAG	1
SKULL X-RAY ABNORMAL	1
CULTURE WOUND NEGATIVE	1
VITAMIN D	1
BLOOD MERCURY	1
BLOOD SELENIUM	1
SENSORY LEVEL ABNORMAL	1
AMINO ACID LEVEL INCREASED	1
CULTURE THROAT NEGATIVE	1
COMPUTERISED TOMOGRAM PELVIS	1
MONONUCLEOSIS HETEROPHILE TEST	1
MICROBIOLOGY TEST	1
ENDOSCOPY GASTROINTESTINAL	1
BIOPSY KIDNEY	1
HYSTEROSCOPY	1
BLOOD OESTROGEN	1
KARYOTYPE ANALYSIS	1
BLOOD TESTOSTERONE	1
CSF LACTATE INCREASED	1
INTERNATIONAL NORMALISED RATIO INCREASED	1
CSF NEUTROPHIL COUNT	1
GRAM STAIN	1
BLOOD MAGNESIUM INCREASED	1
CSF GLUCOSE DECREASED	1
ULTRASOUND KIDNEY NORMAL	1
ANTI-MUELLERIAN HORMONE LEVEL DECREASED	1
FACE AND MOUTH X-RAY ABNORMAL	1
DERMATOLOGIC EXAMINATION	1
COMA SCALE ABNORMAL	1
ANTI-GANGLIOSIDE ANTIBODY NEGATIVE	1
INTRAOCULAR PRESSURE INCREASED	1
THYROID HORMONES INCREASED	1
DNA ANTIBODY POSITIVE	1
BIOPSY MUSCLE ABNORMAL	1
BLOOD CULTURE POSITIVE	1
X-RAY LIMB NORMAL	1
NUCLEAR MAGNETIC RESONANCE IMAGING WHOLE BODY	1
OPHTHALMOLOGICAL EXAMINATION NORMAL	1
FAECAL CALPROTECTIN NORMAL	1
SHIFT TO THE LEFT	1
HUMAN RHINOVIRUS TEST POSITIVE	1
SEROLOGY NEGATIVE	1
ENTEROVIRUS TEST POSITIVE	1
POLYMERASE CHAIN REACTION POSITIVE	1
C1 ESTERASE INHIBITOR TEST NORMAL	1
NERVE CONDUCTION STUDIES	1
SALMONELLA TEST NEGATIVE	1
YERSINIA TEST NEGATIVE	1
ESCHERICHIA TEST NEGATIVE	1
MEAN CELL HAEMOGLOBIN NORMAL	1
MAGNETIC RESONANCE ELASTOGRAPHY	1
BODY TEMPERATURE ABNORMAL	1
BIOPSY BRAIN NORMAL	1
BLOOD LUTEINISING HORMONE INCREASED	1
ACTIVATED PARTIAL THROMBOPLASTIN TIME	1
PROTHROMBIN TIME	1
ARTERIOGRAM	1
ANTI FACTOR V ANTIBODY	1
ULTRASOUND DOPPLER	1
ANTI FACTOR VIII ANTIBODY TEST	1
PROTEIN S	1
IMMUNE COMPLEX LEVEL INCREASED	1
RED BLOOD CELL ANALYSIS ABNORMAL	1
COMPLEMENT FACTOR DECREASED	1
BLAST CELLS PRESENT	1
BLOOD CREATININE ABNORMAL	1
BLOOD COUNT NORMAL	1
MYOGLOBIN BLOOD INCREASED	1
MYOGLOBIN URINE PRESENT	1
POSITRON EMISSION TOMOGRAM	1
INFLAMMATORY MARKER TEST	1
BLOOD COUNT	1
RETINOGRAM	1
PULMONARY FUNCTION TEST NORMAL	1
CSF WHITE BLOOD CELL COUNT NEGATIVE	1
CARNITINE	1
URINE ORGANIC ACID TEST	1
OXYGEN SATURATION NORMAL	1
COXIELLA TEST	1
ALPHA-1 ANTI-TRYPSIN NORMAL	1
HEPATITIS VIRAL TEST NEGATIVE	1
URINE POTASSIUM INCREASED	1
AMOEBA TEST NEGATIVE	1
HIV TEST	1
HUMAN HERPES VIRUS 8 TEST	1
MAGNETIC RESONANCE CHOLANGIOPANCREATOGRAPHY	1
PARASITE STOOL TEST NEGATIVE	1
NEUTROPHIL HYPERSEGMENTED MORPHOLOGY PRESENT	1
RED BLOOD CELL MICROCYTES PRESENT	1
RED BLOOD CELL MORPHOLOGY ABNORMAL	1
CARBON DIOXIDE ABNORMAL	1
RED BLOOD CELL POIKILOCYTES PRESENT	1
WHITE BLOOD CELL MORPHOLOGY NORMAL	1
RED BLOOD CELL ANISOCYTES PRESENT	1
RED BLOOD CELL SCHISTOCYTES PRESENT	1
ELECTROCARDIOGRAM P WAVE ABNORMAL	1
PLATELET DISTRIBUTION WIDTH DECREASED	1
ELECTROCARDIOGRAM PR INTERVAL	1
ELECTROCARDIOGRAM QRS COMPLEX PROLONGED	1
ELECTROCARDIOGRAM QT INTERVAL	1
BLOOD CREATINE INCREASED	1
MAGNETIC RESONANCE IMAGING RENAL	1
ULTRASOUND UTERUS	1
CYSTOSCOPY ABNORMAL	1
SCHELLONG TEST	1
HAEMOGLOBIN INCREASED	1
CORTISOL INCREASED	1
IMMUNOLOGY TEST ABNORMAL	1
OESOPHAGOGASTRODUODENOSCOPY ABNORMAL	1
COMPUTERISED TOMOGRAM PELVIS ABNORMAL	1
BLOOD IMMUNOGLOBULIN G DECREASED	1
BLOOD IMMUNOGLOBULIN M DECREASED	1
BARIUM SWALLOW	1
DEHYDROEPIANDROSTERONE TEST	1
SKIN TEST POSITIVE	1
BIOPSY SMALL INTESTINE ABNORMAL	1
HISTAMINE LEVEL INCREASED	1
ENDOSCOPY ABNORMAL	1
INTRINSIC FACTOR ANTIBODY	1
PROTEIN S DECREASED	1
CAPSULE ENDOSCOPY	1
VESTIBULAR FUNCTION TEST ABNORMAL	1
SEROLOGY NORMAL	1
BLOOD HEAVY METAL NORMAL	1
FIBRIN NORMAL	1
TROPONIN I INCREASED	1
URINE OUTPUT DECREASED	1
BLOOD HEAVY METAL TEST	1
BIOPSY VAGINA ABNORMAL	1
COLPOSCOPY	1
RUSSELL'S VIPER VENOM TIME	1
SARS-COV-2 TEST	1
ELECTROCARDIOGRAM QT PROLONGED	1
LIPASE INCREASED	1
METABOLIC FUNCTION TEST ABNORMAL	1
HEPATOBILIARY SCAN ABNORMAL	1
ULTRASOUND OVARY	1
MAGNETIC RESONANCE IMAGING BRAIN	1
CARDIOLIPIN ANTIBODY NEGATIVE	1
BLOOD PROLACTIN DECREASED	1
URINARY SYSTEM X-RAY	1
BLOOD IRON NORMAL	1
BLOOD GROUP O	1
BLOOD CORTICOTROPHIN NORMAL	1
BLOOD FOLLICLE STIMULATING HORMONE NORMAL	1
KARYOTYPE ANALYSIS NORMAL	1
Social circumstances	176(1.56)	1.56
LOSS OF PERSONAL INDEPENDENCE IN DAILY ACTIVITIES	70
IMPAIRED WORK ABILITY	24
WALKING AID USER	12
DISABILITY	12
WHEELCHAIR USER	9
BEDRIDDEN	8
IMPAIRED DRIVING ABILITY	6
ACTIVITIES OF DAILY LIVING IMPAIRED	6
SITTING DISABILITY	4
EDUCATIONAL PROBLEM	4
SOCIAL PROBLEM	3
IMPAIRED QUALITY OF LIFE	2
INSURANCE ISSUE	2
ECONOMIC PROBLEM	2
HOUSEBOUND	2
CORRECTIVE LENS USER	1
SICK LEAVE	1
JOB CHANGE	1
INADEQUATE DIET	1
SEXUALLY ACTIVE	1
PERSONAL RELATIONSHIP ISSUE	1
BLOOD PRODUCT TRANSFUSION DEPENDENT	1
MENTAL DISABILITY	1
PHYSICAL DISABILITY	1
MENOPAUSE	1
Skin and subcutaneous tissue disorders	531(4.69)	4.69
RASH	69
ERYTHEMA	47
PRURITUS	39
URTICARIA	33
HENOCH-SCHONLEIN PURPURA	23
PETECHIAE	23
ALOPECIA	21
DERMATITIS ALLERGIC	20
HYPERHIDROSIS	20
RASH ERYTHEMATOUS	18
SKIN DISCOLOURATION	11
PAPULE	9
RASH PRURITIC	9
ERYTHEMA MULTIFORME	9
DRUG ERUPTION	9
PURPURA	8
COLD SWEAT	7
SKIN LESION	7
ECCHYMOSIS	7
ACNE	6
NIGHT SWEATS	6
SKIN HAEMORRHAGE	6
BLISTER	6
RASH MACULAR	5
SKIN EXFOLIATION	5
RASH GENERALISED	5
RASH PAPULAR	4
DRY SKIN	4
SKIN WARM	4
PIGMENTATION DISORDER	4
ECZEMA	3
YELLOW SKIN	3
LICHEN PLANUS	3
ERYTHEMA NODOSUM	3
DERMATITIS	3
RASH MACULO-PAPULAR	3
ANGIOEDEMA	2
SKIN BURNING SENSATION	2
HYPERTRICHOSIS	2
SKIN MASS	2
HAEMORRHAGE SUBCUTANEOUS	2
ALOPECIA AREATA	2
SKIN PLAQUE	2
DERMATITIS BULLOUS	2
SCAB	2
RASH VESICULAR	2
SKIN ULCER	2
PAIN OF SKIN	2
MECHANICAL URTICARIA	2
SKIN IRRITATION	2
LIVEDO RETICULARIS	2
SKIN TIGHTNESS	2
ACNE CYSTIC	1
PSORIASIS	1
HAEMORRHAGIC URTICARIA	1
SKIN SENSITISATION	1
DERMATITIS CONTACT	1
LICHEN STRIATUS	1
DECUBITUS ULCER	1
PITYRIASIS ROSEA	1
STEVENS-JOHNSON SYNDROME	1
NAIL DISCOLOURATION	1
ALOPECIA UNIVERSALIS	1
MACULE	1
EPIDERMAL NECROSIS	1
PARAKERATOSIS	1
ONYCHOCLASIS	1
RASH MORBILLIFORM	1
DRUG REACTION WITH EOSINOPHILIA AND SYSTEMIC SYMPTOMS	1
ERYTHEMA ANNULARE	1
SJS-TEN OVERLAP	1
SKIN ODOUR ABNORMAL	1
SKIN TEXTURE ABNORMAL	1
CUTANEOUS VASCULITIS	1
SKIN LAXITY	1
SENSITIVE SKIN	1
SKIN EROSION	1
CIRCUMORAL OEDEMA	1
DERMATITIS ATOPIC	1
SKIN STRIAE	1
GENERALISED ERYTHEMA	1
SKIN DISORDER	1
SKIN REACTION	1
IDIOPATHIC URTICARIA	1
LICHENOID KERATOSIS	1
PEMPHIGOID	1
EXFOLIATIVE RASH	1
PANNICULITIS	1
HAIR GROWTH ABNORMAL	1
Respiratory, thoracic and mediastinal disorders	245(2.17)	2.17
DYSPNOEA	69
OROPHARYNGEAL PAIN	14
COUGH	14
EPISTAXIS	12
PULMONARY MASS	11
HYPERVENTILATION	7
THROAT TIGHTNESS	7
NASAL CONGESTION	6
THROAT IRRITATION	5
ASTHMA	4
WHEEZING	4
RESPIRATORY TRACT CONGESTION	4
OROPHARYNGEAL DISCOMFORT	3
PULMONARY EMBOLISM	3
RESPIRATORY DISORDER	3
TONSILLAR HYPERTROPHY	3
PLEURAL THICKENING	3
HYPOXIA	2
APPARENT LIFE THREATENING EVENT	2
PLEURAL EFFUSION	2
RESPIRATORY ARREST	2
SLEEP APNOEA SYNDROME	2
LUNG OPACITY	2
OBSTRUCTIVE AIRWAYS DISORDER	2
INTERSTITIAL LUNG DISEASE	2
PHARYNGEAL ERYTHEMA	2
RESPIRATORY FAILURE	2
PARANASAL SINUS INFLAMMATION	2
PHARYNGEAL INFLAMMATION	2
LARYNGEAL OEDEMA	2
APNOEA	2
PHARYNGEAL OEDEMA	2
RESPIRATORY DISTRESS	2
PNEUMOMEDIASTINUM	2
TONSILLOLITH	1
AGONAL RESPIRATION	1
HYPERCAPNIA	1
DIAPHRAGMATIC PARALYSIS	1
CHRONIC RESPIRATORY FAILURE	1
PHARYNGEAL DISORDER	1
PULMONARY THROMBOSIS	1
BRIEF RESOLVED UNEXPLAINED EVENT	1
TONSILLAR CYST	1
NASAL SEPTUM DEVIATION	1
NASAL TURBINATE HYPERTROPHY	1
LUNG DISORDER	1
PULMONARY FIBROSIS	1
HICCUPS	1
RESPIRATORY SYMPTOM	1
PLEURAL ADHESION	1
PNEUMONITIS	1
TACHYPNOEA	1
DYSPHONIA	1
RHINALGIA	1
RESPIRATORY ALKALOSIS	1
NASAL DRYNESS	1
DYSPNOEA EXERTIONAL	1
SNORING	1
DIAPHRAGMALGIA	1
HYPOPNOEA	1
BRONCHOSPASM	1
SNEEZING	1
LUNG CONSOLIDATION	1
RHINORRHOEA	1
STRIDOR	1
BRONCHIAL HYPERREACTIVITY	1
PRODUCTIVE COUGH	1
SPUTUM DISCOLOURED	1
PAINFUL RESPIRATION	1
PLEURITIC PAIN	1
PLEURISY	1
PHARYNGEAL HYPOAESTHESIA	1
APHONIA	1
Cardiac disorders	212(1.87)	1.87
POSTURAL ORTHOSTATIC TACHYCARDIA SYNDROME	47
PALPITATIONS	32
TACHYCARDIA	28
MYOCARDITIS	13
SINUS TACHYCARDIA	10
ARRHYTHMIA	8
TRICUSPID VALVE INCOMPETENCE	7
BRADYCARDIA	6
SINUS BRADYCARDIA	5
SINUS ARRHYTHMIA	5
PERICARDIAL EFFUSION	5
MITRAL VALVE INCOMPETENCE	4
CARDIAC DISORDER	4
PERICARDITIS	3
ANGINA PECTORIS	3
SUPRAVENTRICULAR TACHYCARDIA	3
SUPRAVENTRICULAR EXTRASYSTOLES	3
CARDIAC DISCOMFORT	3
MYOPERICARDITIS	2
CARDIAC FLUTTER	2
STRESS CARDIOMYOPATHY	1
LEFT VENTRICULAR ENLARGEMENT	1
VENTRICULAR TACHYCARDIA	1
CARDIO-RESPIRATORY ARREST	1
CARDIAC ARREST	1
CARDIOVASCULAR SYMPTOM	1
BUNDLE BRANCH BLOCK LEFT	1
VENTRICULAR EXTRASYSTOLES	1
EARLY REPOLARISATION SYNDROME	1
ATRIAL TACHYCARDIA	1
PLEUROPERICARDITIS	1
AORTIC VALVE INCOMPETENCE	1
CARDIAC FAILURE CONGESTIVE	1
WOLFF-PARKINSON-WHITE SYNDROME	1
MYOCARDIAL ISCHAEMIA	1
CARDIOVASCULAR INSUFFICIENCY	1
MITRAL VALVE PROLAPSE	1
CARDIAC FAILURE ACUTE	1
RIGHT ATRIAL ENLARGEMENT	1
Injury, poisoning and procedural complications	209(1.85)	1.85
FALL	38
HEAD INJURY	16
CONTUSION	15
INAPPROPRIATE SCHEDULE OF PRODUCT ADMINISTRATION	10
FACE INJURY	9
VACCINATION COMPLICATION	9
IMMUNISATION REACTION	8
INCOMPLETE COURSE OF VACCINATION	7
INJURY	5
EXPOSURE DURING PREGNANCY	4
PRODUCT ADMINISTERED AT INAPPROPRIATE SITE	4
PRODUCT ADMINISTERED TO PATIENT OF INAPPROPRIATE AGE	4
INAPPROPRIATE SCHEDULE OF DRUG ADMINISTRATION	4
SKULL FRACTURE	3
CONCUSSION	3
NERVE INJURY	3
WRONG TECHNIQUE IN PRODUCT USAGE PROCESS	2
SKIN LACERATION	2
BRAIN HERNIATION	2
INCORRECT ROUTE OF PRODUCT ADMINISTRATION	2
TOOTH FRACTURE	2
ROAD TRAFFIC ACCIDENT	2
ADVERSE EVENT FOLLOWING IMMUNISATION	2
LIP INJURY	2
PRODUCT ADMINISTRATION ERROR	2
FACIAL BONES FRACTURE	2
EXTRA DOSE ADMINISTERED	2
MUSCLE STRAIN	2
PROCEDURAL PAIN	2
SCAR	2
METAL POISONING	2
TISSUE INJURY	1
MOUTH INJURY	1
JAW FRACTURE	1
JOINT INJURY	1
PRODUCT STORAGE ERROR	1
TOOTH INJURY	1
TOOTH DISLOCATION	1
WOUND	1
JOINT DISLOCATION	1
UPPER LIMB FRACTURE	1
BURSA INJURY	1
CRANIOCEREBRAL INJURY	1
MEDICATION ERROR	1
PRODUCT USE IN UNAPPROVED INDICATION	1
NASAL INJURY	1
LIGAMENT RUPTURE	1
INTENTIONAL OVERDOSE	1
TENDON RUPTURE	1
ESCHAR	1
SKIN INJURY	1
SUBDURAL HAEMATOMA	1
EYE CONTUSION	1
LIGAMENT INJURY	1
EXCORIATION	1
INCORRECT ROUTE OF DRUG ADMINISTRATION	1
DRUG ADMINISTERED TO PATIENT OF INAPPROPRIATE AGE	1
FRACTURE	1
ACCIDENTAL EXPOSURE TO PRODUCT	1
SEROMA	1
POOR QUALITY PRODUCT ADMINISTERED	1
TOOTH AVULSION	1
CERVIX INJURY	1
UTERINE INJURY	1
LIGAMENT SPRAIN	1
ARTHROPOD STING	1
BONE CONTUSION	1
TOXICITY TO VARIOUS AGENTS	1
Psychiatric disorders	320(2.83)	2.83
ANXIETY	38
INSOMNIA	26
DEPRESSION	24
SLEEP DISORDER	16
CONFUSIONAL STATE	15
DISORIENTATION	11
TIC	10
POOR QUALITY SLEEP	9
PANIC ATTACK	8
EATING DISORDER	6
EMOTIONAL DISTRESS	6
MENTAL DISORDER	6
DEPRESSED MOOD	6
MOOD SWINGS	5
AGITATION	5
STARING	5
CONVERSION DISORDER	5
DYSPHEMIA	4
PERSONALITY CHANGE	4
SUICIDAL IDEATION	4
STRESS	4
LISTLESS	3
EMOTIONAL DISORDER	3
FEAR	3
IRRITABILITY	3
ABNORMAL BEHAVIOUR	3
MENTAL STATUS CHANGES	3
PSYCHOTIC DISORDER	3
MENTAL FATIGUE	2
MOOD ALTERED	2
FEELING OF DESPAIR	2
DECREASED EYE CONTACT	2
ACUTE PSYCHOSIS	2
PAEDIATRIC AUTOIMMUNE NEUROPSYCHIATRIC DISORDERS ASSOCIATED WITH STREPTOCOCCAL INFECTION	2
GENERALISED ANXIETY DISORDER	2
DECREASED INTEREST	2
PSYCHIATRIC SYMPTOM	2
HALLUCINATIONS, MIXED	2
MUTISM	2
POSTURING	2
DEPRESSIVE SYMPTOM	2
SOCIAL AVOIDANT BEHAVIOUR	2
RESTLESSNESS	2
CATATONIA	2
APATHY	2
COMMUNICATION DISORDER	2
AFFECTIVE DISORDER	2
PERSONALITY DISORDER	2
DELIRIUM	2
SCHOOL REFUSAL	1
BREATH HOLDING	1
HALLUCINATION, AUDITORY	1
HALLUCINATION, VISUAL	1
DISORGANISED SPEECH	1
DISSOCIATION	1
INTENTIONAL SELF-INJURY	1
AUTISM SPECTRUM DISORDER	1
SUICIDE ATTEMPT	1
MIDDLE INSOMNIA	1
INAPPROPRIATE AFFECT	1
SOPOR	1
IMMUNISATION STRESS-RELATED RESPONSE	1
INITIAL INSOMNIA	1
PANIC REACTION	1
BRADYPHRENIA	1
SLEEP TALKING	1
SELF-INJURIOUS IDEATION	1
TEARFULNESS	1
FEAR OF INJECTION	1
AGGRESSION	1
TENSION	1
PSYCHOGENIC RESPIRATORY DISTRESS	1
NIGHTMARE	1
NEUROPSYCHIATRIC SYNDROME	1
DISSOCIATIVE DISORDER	1
PHONOPHOBIA	1
REGRESSIVE BEHAVIOUR	1
NAIL PICKING	1
HALLUCINATION	1
THINKING ABNORMAL	1
MORBID THOUGHTS	1
SOLILOQUY	1
NERVOUSNESS	1
OBSESSIVE-COMPULSIVE DISORDER	1
ENURESIS	1
EUPHORIC MOOD	1
DISTRACTIBILITY	1
SOMATIC SYMPTOM DISORDER	1
LIBIDO DECREASED	1
Vascular disorders	148(1.31)	1.31
PALLOR	32
PERIPHERAL COLDNESS	15
HYPOTENSION	15
HOT FLUSH	9
THROMBOSIS	7
CYANOSIS	7
FLUSHING	7
DEEP VEIN THROMBOSIS	7
CIRCULATORY COLLAPSE	6
HYPERTENSION	5
ORTHOSTATIC HYPOTENSION	4
HAEMORRHAGE	4
BEHCET'S SYNDROME	3
SHOCK	3
SUBCLAVIAN VEIN THROMBOSIS	2
POOR PERIPHERAL CIRCULATION	2
[truncated: 609 more rows]
